# Supplementary material for: A novel interpretable machine learning framework integrating clinicopathological and radiomic features for early recurrence prediction in mass-forming intrahepatic cholangiocarcinoma
Source: Cancer Imaging. 2026 Jan 9;26:23. doi: 10.1186/s40644-025-00987-6 (PMC12882180; doi:10.1186/s40644-025-00987-6)
Supplement: Supplementary file 3 — Supplementary Material 3 [file 40644_2025_987_MOESM3_ESM.xlsx]

## Sheet: Sheet1
Algorithm	Dataset	Model	AUC(95%CI)	Sensitivity	Specificity	Accuracy	YoudenIndex	F1-scores	Brierscores	Comparisonwithcombinedmodel	Delong for clinical model and radiomics model	Calibration intercept	Calibration slope
SVM	Trainingset	Clinicalmodel	0.826(0.758-0.882)	84.16	83.93	0.8408	0.6809	0.8718	0.1615	Z=1.693, P=0.0904	Z=0.160, P=0.873	0.560932	0.890764
		Radiomicsmodel	0.834(0.767-0.889)	87.13	82.14	0.8535	0.6927	0.8844	0.1603	Z=1.312, P=0.1895		0.526313	0.86082
		Combinedmodel	0.896(0.837-0.939)	88.12	85.71	0.859873	0.710573	0.888889	0.132019			0.422058	1.51398
	Internalvalidationset	Clinicalmodel	0.771(0.609-0.890)	76	78.57	0.871795	0.737143	0.897959	0.132451	Z=0.676, P=0.4988	Z=0.365, pvalue=0.715	0.567604	0.95065
		Radiomicsmodel	0.811(0.654-0.919)	84	78.57	0.846154	0.697143	0.875	0.167178	Z=0.332, P=0.7400		0.412193	0.861634
		Combinedmodel	0.851(0.701-0.945)	88	85.71	0.871795	0.737143	0.897959	0.145872			0.977547	1.32404
	Externalvalidationset	Clinicalmodel	0.712(0.590-0.816)	76.09	72.73	0.75	0.488142	0.804598	0.220164	Z=1.112, P=0.2662	Z=1.156, pvalue=0.248	0.678885	0.366741
		Radiomicsmodel	0.796(0.681-0.884)	80.43	72.73	0.779412	0.531621	0.831461	0.199207	Z=0.194, P=0.8464		0.919543	0.723533
		Combinedmodel	0.813(0.700-0.897)	84.78	81.82	0.838235	0.666008	0.876405	0.162335			0.596998	0.786346
RF	Trainingset	Clinicalmodel	0.815(0.745-0.872)	86.14	73.21	0.815287	0.593529	0.857143	0.165482	Z=1.254, P=0.2100	Z=0.946, pvalue=0.344	0.465245	0.658765
		Radiomicsmodel	0.853(0.788-0.905)	90.1	80.36	0.866242	0.704561	0.896552	0.139064	Z=0.501, P=0.6163		0.317494	1.07109
		Combinedmodel	0.867(0.803-0.916)	92.08	80.36	0.878981	0.724364	0.907317	0.13071			0.468559	1.04335
	Internalvalidationset	Clinicalmodel	0.774(0.612-0.892)	84	78.57	0.820513	0.625714	0.857143	0.185362	Z=0.413, P=0.6796	Z=0.413, pvalue=0.680	0.451522	0.329909
		Radiomicsmodel	0.791(0.631-0.905)	88	85.71	0.846154	0.665714	0.88	0.160989	Z=1.342, P=0.1795		0.539561	0.734426
		Combinedmodel	0.826(0.671-0.928)	88	78.57	0.923077	0.88	0.93617	0.126219			1.0405	1.44991
	Externalvalidationset	Clinicalmodel	0.716(0.594-0.819)	78.26	72.73	0.764706	0.509881	0.818182	0.207889	Z=0.734, P=0.4632	Z=0.500, pvalue=0.617	0.580561	0.420292
		Radiomicsmodel	0.772(0.654-0.865)	80.43	72.73	0.779412	0.531621	0.831461	0.190414	Z=0.299, P=0.7653		0.694604	0.548159
		Combinedmodel	0.801(0.687-0.888)	84.78	81.82	0.838235	0.666008	0.876405	0.167698			0.623197	0.77751
MLP	Trainingset	Clinicalmodel	0.911(0.855-0.950)	91.09	91.07	0.910828	0.821605	0.929293	0.119442	Z=0.620, P=0.5354	Z=0.375, pvalue=0.708	0.497873	0.697869
		Radiomicsmodel	0.925(0.872-0.961)	92.08	94.64	0.929936	0.867221	0.944162	0.11191	Z=0.209, P=0.8341		0.501357	0.559105
		Combinedmodel	0.933(0.881-0.966)	94.06	92.86	0.936306	0.869166	0.95	0.105399			0.498518	0.505727
	Internalvalidationset	Clinicalmodel	0.811(0.654-0.919)	84	78.57	0.777143	0.7771	0.92	0.141103	Z=0.728, P=0.4668	Z=0.405, pvalue=0.686	0.23436	1.01007
		Radiomicsmodel	0.823(0.667-0.926)	84	85.71	0.817143	0.7457	0.9231	0.106799	Z=0.614, P=0.5395		0.323094	1.21374
		Combinedmodel	0.891(0.750-0.968)	88	85.71	0.777143	0.7771	0.92	0.125981			0.647052	1.61523
	Externalvalidationset	Clinicalmodel	0.753(0.633-0.850)	78.26	72.73	0.764706	0.509881	0.818182	0.208628	Z=1.503, P=0.1328	Z=0.640, pvalue=0.522	0.779173	0.497872
		Radiomicsmodel	0.811(0.698-0.896)	82.61	81.82	0.823529	0.644269	0.863636	0.165748	Z=0.617, P=0.5374		0.616852	0.710014
		Combinedmodel	0.856(0.749-0.929)	84.78	81.82	0.838235	0.666008	0.876405	0.140578			0.41012	1.13889
